# Supplementary material for: Identification of MATE Family and Characterization of GmMATE13 and GmMATE75 in Soybean’s Response to Aluminum Stress
Source: Int J Mol Sci. 2024 Mar 26;25(7):3711. doi: 10.3390/ijms25073711 (PMC11011378; doi:10.3390/ijms25073711)
Supplement: Supplementary file 1 [file ijms-25-03711-s001.zip]

Archive with 1 entries (1 files):
- ijms-2918126-supplementary.pdf
